# Supplementary material for: Prevalence of potential drug–drug interactions in outpatients of a general hospital in China: a retrospective investigation
Source: Int J Clin Pharm. 2020 Jun 3;42(4):1190–6. doi: 10.1007/s11096-020-01068-3 (PMC7476976; doi:10.1007/s11096-020-01068-3)
Supplement: Supplementary file 1 — Supplementary material 1 (XLS 1494 kb) [file 11096_2020_1068_MOESM1_ESM.xls]

## Sheet: Sheet2
Prescription number	sex(0 male , 1 female)	age	age group(0:18-39; 1:40-64; 2:65-)	Number of prescribed medicines	pDDIs (0 no, 1 yes)	No. of pDDIs per prescription
45611732	0	18	0	2	1	1
45738782	1	18	0	2	0	0
45775907	0	18	0	2	0	0
45778308	0	18	0	2	0	0
45814069	1	18	0	2	0	0
45623319	1	18	0	2	0	0
45802520	0	18	0	2	0	0
45649592	0	18	0	2	0	0
45712281	0	18	0	2	0	0
45601062	1	18	0	2	0	0
45676408	1	18	0	2	0	0
45733252	0	18	0	2	0	0
45719792	1	18	0	2	0	0
45699887	0	18	0	2	0	0
45680379	0	18	0	2	0	0
45664717	0	19	0	2	1	1
45694251	1	19	0	2	1	1
45699958	0	19	0	2	1	1
45807334	0	19	0	2	1	1
45816238	0	19	0	2	1	1
45607920	0	19	0	2	0	0
45679801	0	19	0	2	0	0
45654654	1	19	0	2	0	0
45600249	0	19	0	2	0	0
45610272	0	19	0	2	0	0
45753966	0	19	0	2	0	0
45835745	1	19	0	2	0	0
45600248	0	19	0	2	0	0
45659889	1	19	0	2	0	0
45587237	0	19	0	2	0	0
45678224	0	19	0	2	0	0
45702375	0	19	0	2	0	0
45716019	1	19	0	2	0	0
45719826	0	19	0	2	0	0
45738181	0	19	0	2	0	0
45752691	1	19	0	2	0	0
45771770	0	19	0	2	0	0
45837732	1	19	0	2	0	0
45705442	0	19	0	2	0	0
45609858	1	19	0	2	0	0
45785844	1	19	0	2	0	0
45696784	0	19	0	2	0	0
45676167	0	20	0	2	1	1
45745870	0	20	0	2	1	1
45762205	1	20	0	2	1	1
45794327	0	20	0	2	1	1
45796735	0	20	0	2	1	1
45820018	1	20	0	2	1	1
45838629	1	20	0	2	0	0
45683183	0	20	0	2	0	0
45610259	1	20	0	2	0	0
45574814	0	20	0	2	0	0
45812892	0	20	0	2	0	0
45621758	0	20	0	2	0	0
45767032	1	20	0	2	0	0
45741230	0	20	0	2	0	0
45693313	0	20	0	2	0	0
45724379	1	20	0	2	0	0
45649307	1	20	0	2	0	0
45727026	1	20	0	2	0	0
45796893	0	20	0	2	0	0
45804223	0	20	0	2	0	0
45835825	1	20	0	2	0	0
45814379	1	20	0	2	0	0
45816240	0	20	0	2	0	0
45587086	0	20	0	2	0	0
45754647	1	20	0	2	0	0
45590532	1	21	0	2	1	1
45603130	0	21	0	2	1	1
45648019	0	21	0	2	1	1
45742227	0	21	0	2	1	1
45795180	1	21	0	2	0	0
45619781	1	21	0	2	0	0
45630128	1	21	0	2	0	0
45603927	1	21	0	2	0	0
45648651	1	21	0	2	0	0
45657327	0	21	0	2	0	0
45751900	0	21	0	2	0	0
45730795	1	21	0	2	0	0
45668657	1	21	0	2	0	0
45723679	0	21	0	2	0	0
45608424	1	21	0	2	0	0
45586501	0	21	0	2	0	0
45728188	1	21	0	2	0	0
45691770	1	21	0	2	0	0
45630869	1	21	0	2	0	0
45682235	0	21	0	2	0	0
45752866	1	21	0	2	0	0
45735869	0	21	0	2	0	0
45786008	1	21	0	2	0	0
45778848	0	21	0	2	0	0
45578585	0	22	0	2	1	1
45597014	0	22	0	2	1	1
45635257	1	22	0	2	1	1
45699336	1	22	0	2	1	1
45704747	0	22	0	2	1	1
45822972	1	22	0	2	1	1
45826744	0	22	0	2	1	1
45698827	0	22	0	2	0	0
45795604	1	22	0	2	0	0
45591546	1	22	0	2	0	0
45819407	1	22	0	2	0	0
45577045	1	22	0	2	0	0
45587170	0	22	0	2	0	0
45628116	0	22	0	2	0	0
45837782	1	22	0	2	0	0
45775547	0	22	0	2	0	0
45628434	1	22	0	2	0	0
45674811	1	22	0	2	0	0
45602386	1	22	0	2	0	0
45685108	1	22	0	2	0	0
45712152	0	22	0	2	0	0
45664289	1	22	0	2	0	0
45650229	1	22	0	2	0	0
45761740	1	22	0	2	0	0
45806308	0	22	0	2	0	0
45742241	0	22	0	2	0	0
45585110	1	22	0	2	0	0
45635456	0	23	0	2	1	1
45689439	0	23	0	2	1	1
45752263	0	23	0	2	1	1
45837854	1	23	0	2	0	0
45832232	1	23	0	2	0	0
45715306	0	23	0	2	0	0
45620794	0	23	0	2	0	0
45701452	0	23	0	2	0	0
45701019	1	23	0	2	0	0
45700342	0	23	0	2	0	0
45605764	1	23	0	2	0	0
45774046	1	23	0	2	0	0
45831071	0	23	0	2	0	0
45698099	1	23	0	2	0	0
45787738	1	23	0	2	0	0
45602216	0	23	0	2	0	0
45620892	1	23	0	2	0	0
45689231	0	23	0	2	0	0
45614204	1	23	0	2	0	0
45747694	0	23	0	2	0	0
45693585	1	23	0	2	0	0
45651465	1	23	0	2	0	0
45595815	1	23	0	2	0	0
45590137	1	23	0	2	0	0
45754525	1	23	0	2	0	0
45664564	1	23	0	2	0	0
45706880	1	23	0	2	0	0
45706602	0	23	0	2	0	0
45763323	1	23	0	2	0	0
45788580	1	23	0	2	0	0
45798250	0	23	0	2	0	0
45813676	1	23	0	2	0	0
45673449	0	23	0	2	0	0
45749766	0	23	0	2	0	0
45761179	0	23	0	2	0	0
45575874	1	24	0	2	1	1
45642493	0	24	0	2	1	1
45661659	1	24	0	2	1	1
45671112	0	24	0	2	1	1
45762956	0	24	0	2	1	1
45766378	1	24	0	2	1	1
45691526	1	24	0	2	0	0
45744159	1	24	0	2	0	0
45682791	1	24	0	2	0	0
45782517	1	24	0	2	0	0
45680826	0	24	0	2	0	0
45656918	0	24	0	2	0	0
45624404	1	24	0	2	0	0
45664849	0	24	0	2	0	0
45655237	1	24	0	2	0	0
45753806	0	24	0	2	0	0
45831474	1	24	0	2	0	0
45667615	1	24	0	2	0	0
45832022	1	24	0	2	0	0
45789672	0	24	0	2	0	0
45599855	1	24	0	2	0	0
45795455	1	24	0	2	0	0
45624360	1	24	0	2	0	0
45654009	0	24	0	2	0	0
45622864	0	24	0	2	0	0
45648997	0	24	0	2	0	0
45630153	0	24	0	2	0	0
45692702	0	24	0	2	0	0
45755289	1	25	0	2	1	1
45813814	0	25	0	2	1	1
45699468	0	25	0	2	0	0
45706492	0	25	0	2	0	0
45698479	0	25	0	2	0	0
45738745	0	25	0	2	0	0
45821447	0	25	0	2	0	0
45779882	0	25	0	2	0	0
45727287	1	25	0	2	0	0
45642601	1	25	0	2	0	0
45760761	0	25	0	2	0	0
45637682	0	25	0	2	0	0
45641071	0	25	0	2	0	0
45782839	1	25	0	2	0	0
45836070	1	25	0	2	0	0
45815413	0	25	0	2	0	0
45728836	0	25	0	2	0	0
45671588	1	25	0	2	0	0
45579569	0	25	0	2	0	0
45572114	0	25	0	2	0	0
45590309	1	25	0	2	0	0
45675712	1	25	0	2	0	0
45804649	0	25	0	2	0	0
45662430	0	25	0	2	0	0
45685710	0	25	0	2	0	0
45722157	1	25	0	2	0	0
45721668	1	25	0	2	0	0
45734841	0	25	0	2	0	0
45816235	0	25	0	2	0	0
45593210	0	25	0	2	0	0
45752631	1	25	0	2	0	0
45590358	1	25	0	2	0	0
45785871	0	25	0	2	0	0
45623887	1	25	0	2	0	0
45641080	1	26	0	2	1	1
45690417	1	26	0	2	1	1
45707623	1	26	0	2	1	1
45798387	1	26	0	2	1	1
45628671	1	26	0	2	0	0
45620509	0	26	0	2	0	0
45688910	1	26	0	2	0	0
45612637	0	26	0	2	0	0
45622815	0	26	0	2	0	0
45614159	0	26	0	2	0	0
45702074	0	26	0	2	0	0
45820547	0	26	0	2	0	0
45636211	1	26	0	2	0	0
45724492	1	26	0	2	0	0
45575012	1	26	0	2	0	0
45752833	1	26	0	2	0	0
45690471	0	26	0	2	0	0
45786611	0	26	0	2	0	0
45726987	0	26	0	2	0	0
45579944	0	26	0	2	0	0
45609501	0	26	0	2	0	0
45689955	1	26	0	2	0	0
45637515	0	26	0	2	0	0
45782558	1	26	0	2	0	0
45584871	1	26	0	2	0	0
45749561	1	26	0	2	0	0
45755375	0	26	0	2	0	0
45636473	0	26	0	2	0	0
45635799	1	26	0	2	0	0
45728839	1	26	0	2	0	0
45806456	1	26	0	2	0	0
45592222	0	26	0	2	0	0
45784641	1	26	0	2	0	0
45671591	1	26	0	2	0	0
45636954	1	26	0	2	0	0
45635363	1	26	0	2	0	0
45633961	0	26	0	2	0	0
45700196	1	26	0	2	0	0
45734420	1	26	0	2	0	0
45773311	0	26	0	2	0	0
45836953	1	26	0	2	0	0
45835313	0	26	0	2	0	0
45813524	0	26	0	2	0	0
45797606	1	26	0	2	0	0
45631659	0	26	0	2	0	0
45766943	0	26	0	2	0	0
45719845	1	26	0	2	0	0
45572479	1	26	0	2	0	0
45609962	1	26	0	2	0	0
45613927	1	26	0	2	0	0
45706767	0	26	0	2	0	0
45614054	0	27	0	2	1	1
45757985	0	27	0	2	1	1
45796355	0	27	0	2	1	1
45839811	0	27	0	2	1	1
45637578	0	27	0	2	0	0
45828238	0	27	0	2	0	0
45676147	1	27	0	2	0	0
45811904	1	27	0	2	0	0
45815310	0	27	0	2	0	0
45814826	0	27	0	2	0	0
45600449	1	27	0	2	0	0
45749836	1	27	0	2	0	0
45753508	0	27	0	2	0	0
45673919	0	27	0	2	0	0
45603326	1	27	0	2	0	0
45747864	1	27	0	2	0	0
45789456	1	27	0	2	0	0
45575908	1	27	0	2	0	0
45758015	0	27	0	2	0	0
45810018	1	27	0	2	0	0
45659795	1	27	0	2	0	0
45835574	0	27	0	2	0	0
45575955	1	27	0	2	0	0
45622854	0	27	0	2	0	0
45662512	1	27	0	2	0	0
45599097	0	27	0	2	0	0
45683330	0	27	0	2	0	0
45617681	0	27	0	2	0	0
45839319	0	27	0	2	0	0
45572305	0	27	0	2	0	0
45654196	0	27	0	2	0	0
45681520	1	27	0	2	0	0
45807135	1	27	0	2	0	0
45581906	1	27	0	2	0	0
45582119	1	27	0	2	0	0
45592555	1	27	0	2	0	0
45710122	0	27	0	2	0	0
45727965	0	27	0	2	0	0
45766807	1	27	0	2	0	0
45803901	1	27	0	2	0	0
45821369	0	27	0	2	0	0
45820490	0	27	0	2	0	0
45819257	1	27	0	2	0	0
45807398	1	27	0	2	0	0
45811330	1	27	0	2	0	0
45571911	0	27	0	2	0	0
45673090	0	27	0	2	0	0
45668897	1	27	0	2	0	0
45647721	0	27	0	2	0	0
45684990	1	27	0	2	0	0
45813939	1	27	0	2	0	0
45776826	0	27	0	2	0	0
45623464	1	28	0	2	1	1
45642609	0	28	0	2	1	1
45647565	0	28	0	2	1	1
45664652	0	28	0	2	1	1
45719642	1	28	0	2	1	1
45814786	1	28	0	2	0	0
45658514	0	28	0	2	0	0
45743509	0	28	0	2	0	0
45598495	0	28	0	2	0	0
45694690	1	28	0	2	0	0
45591657	1	28	0	2	0	0
45793030	0	28	0	2	0	0
45682248	0	28	0	2	0	0
45637325	0	28	0	2	0	0
45612867	1	28	0	2	0	0
45727227	0	28	0	2	0	0
45662347	1	28	0	2	0	0
45675168	1	28	0	2	0	0
45700817	0	28	0	2	0	0
45776692	0	28	0	2	0	0
45795742	1	28	0	2	0	0
45672087	0	28	0	2	0	0
45576131	0	28	0	2	0	0
45714809	0	28	0	2	0	0
45642223	0	28	0	2	0	0
45683252	0	28	0	2	0	0
45610435	0	28	0	2	0	0
45691548	0	28	0	2	0	0
45589628	0	28	0	2	0	0
45687659	1	28	0	2	0	0
45634382	1	28	0	2	0	0
45740153	1	28	0	2	0	0
45787081	0	28	0	2	0	0
45638293	1	28	0	2	0	0
45752601	0	28	0	2	0	0
45573305	1	28	0	2	0	0
45572193	1	28	0	2	0	0
45828780	1	28	0	2	0	0
45642832	0	28	0	2	0	0
45641133	1	28	0	2	0	0
45662270	1	28	0	2	0	0
45672389	0	28	0	2	0	0
45750943	1	28	0	2	0	0
45734920	1	28	0	2	0	0
45749998	0	28	0	2	0	0
45775486	1	28	0	2	0	0
45810919	1	28	0	2	0	0
45833038	1	28	0	2	0	0
45827776	0	28	0	2	0	0
45648932	0	28	0	2	0	0
45689459	0	28	0	2	0	0
45697516	1	29	0	2	1	1
45698859	1	29	0	2	1	1
45828483	1	29	0	2	1	1
45838769	0	29	0	2	0	0
45654566	0	29	0	2	0	0
45803345	0	29	0	2	0	0
45804054	1	29	0	2	0	0
45786392	1	29	0	2	0	0
45812033	0	29	0	2	0	0
45710584	0	29	0	2	0	0
45674925	1	29	0	2	0	0
45731221	0	29	0	2	0	0
45598402	0	29	0	2	0	0
45819725	0	29	0	2	0	0
45795655	1	29	0	2	0	0
45795656	1	29	0	2	0	0
45804918	1	29	0	2	0	0
45694419	0	29	0	2	0	0
45683381	1	29	0	2	0	0
45653701	0	29	0	2	0	0
45657258	1	29	0	2	0	0
45671502	0	29	0	2	0	0
45649347	1	29	0	2	0	0
45593671	0	29	0	2	0	0
45592718	0	29	0	2	0	0
45635673	1	29	0	2	0	0
45571811	1	29	0	2	0	0
45791491	0	29	0	2	0	0
45730813	0	29	0	2	0	0
45760559	0	29	0	2	0	0
45674895	1	29	0	2	0	0
45776788	1	29	0	2	0	0
45745581	1	29	0	2	0	0
45665686	1	29	0	2	0	0
45591910	0	29	0	2	0	0
45805427	1	29	0	2	0	0
45628378	1	29	0	2	0	0
45635884	1	29	0	2	0	0
45638204	1	29	0	2	0	0
45742532	1	29	0	2	0	0
45762525	0	29	0	2	0	0
45787792	0	29	0	2	0	0
45838796	1	29	0	2	0	0
45828261	1	29	0	2	0	0
45801435	1	29	0	2	0	0
45681297	1	29	0	2	0	0
45641461	1	29	0	2	0	0
45746643	0	29	0	2	0	0
45581690	1	29	0	2	0	0
45572681	1	29	0	2	0	0
45762871	1	29	0	2	0	0
45732621	1	29	0	2	0	0
45705518	0	29	0	2	0	0
45588969	1	29	0	2	0	0
45832701	1	29	0	2	0	0
45812574	0	29	0	2	0	0
45586007	0	30	0	2	1	1
45591096	1	30	0	2	1	1
45652580	0	30	0	2	1	1
45659509	0	30	0	2	1	1
45679642	0	30	0	2	1	1
45728826	0	30	0	2	1	1
45750934	0	30	0	2	1	1
45779383	1	30	0	2	1	1
45837346	0	30	0	2	1	1
45724558	1	30	0	2	0	0
45771544	1	30	0	2	0	0
45807793	1	30	0	2	0	0
45784987	1	30	0	2	0	0
45642671	1	30	0	2	0	0
45631592	0	30	0	2	0	0
45807441	1	30	0	2	0	0
45630624	1	30	0	2	0	0
45784776	1	30	0	2	0	0
45794728	1	30	0	2	0	0
45634750	1	30	0	2	0	0
45733671	1	30	0	2	0	0
45572687	0	30	0	2	0	0
45581544	1	30	0	2	0	0
45587887	1	30	0	2	0	0
45743871	0	30	0	2	0	0
45672027	0	30	0	2	0	0
45798257	1	30	0	2	0	0
45612493	0	30	0	2	0	0
45771085	1	30	0	2	0	0
45573590	1	30	0	2	0	0
45813923	1	30	0	2	0	0
45620834	1	30	0	2	0	0
45593840	0	30	0	2	0	0
45581507	1	30	0	2	0	0
45667589	1	30	0	2	0	0
45601339	0	30	0	2	0	0
45691519	1	30	0	2	0	0
45755166	0	30	0	2	0	0
45606052	0	30	0	2	0	0
45762657	0	30	0	2	0	0
45661107	1	30	0	2	0	0
45626699	1	30	0	2	0	0
45727264	0	30	0	2	0	0
45634784	0	30	0	2	0	0
45634449	0	30	0	2	0	0
45642544	0	30	0	2	0	0
45655292	1	30	0	2	0	0
45763405	1	30	0	2	0	0
45778818	1	30	0	2	0	0
45804506	1	30	0	2	0	0
45602890	0	30	0	2	0	0
45789102	1	30	0	2	0	0
45795949	1	30	0	2	0	0
45685195	1	30	0	2	0	0
45626746	0	30	0	2	0	0
45698654	0	30	0	2	0	0
45572843	0	30	0	2	0	0
45757612	0	30	0	2	0	0
45816738	0	30	0	2	0	0
45802986	1	30	0	2	0	0
45728549	1	30	0	2	0	0
45738368	1	30	0	2	0	0
45578944	0	30	0	2	0	0
45705707	0	30	0	2	0	0
45622263	0	30	0	2	0	0
45797442	0	30	0	2	0	0
45593055	0	30	0	2	0	0
45732645	1	30	0	2	0	0
45690569	1	30	0	2	0	0
45669994	0	30	0	2	0	0
45633909	1	30	0	2	0	0
45791673	1	30	0	2	0	0
45572303	0	31	0	2	1	1
45598357	1	31	0	2	1	1
45600975	1	31	0	2	1	1
45609451	0	31	0	2	1	1
45733068	1	31	0	2	1	1
45734753	0	31	0	2	1	1
45738134	0	31	0	2	1	1
45774061	0	31	0	2	1	1
45777406	0	31	0	2	1	1
45800457	0	31	0	2	1	1
45837711	1	31	0	2	1	1
45716434	1	31	0	2	0	0
45628624	1	31	0	2	0	0
45724655	1	31	0	2	0	0
45715656	1	31	0	2	0	0
45701754	1	31	0	2	0	0
45707454	0	31	0	2	0	0
45631566	1	31	0	2	0	0
45796452	0	31	0	2	0	0
45802163	1	31	0	2	0	0
45588827	0	31	0	2	0	0
45650923	0	31	0	2	0	0
45597261	1	31	0	2	0	0
45832531	1	31	0	2	0	0
45620917	1	31	0	2	0	0
45621010	0	31	0	2	0	0
45581354	1	31	0	2	0	0
45690753	0	31	0	2	0	0
45574799	0	31	0	2	0	0
45576242	0	31	0	2	0	0
45706676	0	31	0	2	0	0
45636174	0	31	0	2	0	0
45682116	1	31	0	2	0	0
45617733	0	31	0	2	0	0
45640825	1	31	0	2	0	0
45665645	0	31	0	2	0	0
45619892	0	31	0	2	0	0
45791834	1	31	0	2	0	0
45647686	1	31	0	2	0	0
45615792	1	31	0	2	0	0
45834089	0	31	0	2	0	0
45823965	0	31	0	2	0	0
45587721	0	31	0	2	0	0
45837600	1	31	0	2	0	0
45828190	1	31	0	2	0	0
45590395	1	31	0	2	0	0
45784419	1	31	0	2	0	0
45734184	1	31	0	2	0	0
45792957	0	31	0	2	0	0
45682224	0	31	0	2	0	0
45817083	1	31	0	2	0	0
45672729	1	31	0	2	0	0
45588872	0	31	0	2	0	0
45658922	0	31	0	2	0	0
45699604	1	31	0	2	0	0
45721533	0	31	0	2	0	0
45732608	0	31	0	2	0	0
45609077	0	31	0	2	0	0
45834237	1	31	0	2	0	0
45797475	1	31	0	2	0	0
45734506	1	31	0	2	0	0
45762579	0	31	0	2	0	0
45802958	0	31	0	2	0	0
45736208	1	31	0	2	0	0
45620089	1	31	0	2	0	0
45821314	0	31	0	2	0	0
45691261	1	31	0	2	0	0
45817092	1	31	0	2	0	0
45786997	1	31	0	2	0	0
45761141	0	31	0	2	0	0
45795523	0	31	0	2	0	0
45674030	1	31	0	2	0	0
45798801	0	31	0	2	0	0
45822834	0	31	0	2	0	0
45805490	0	31	0	2	0	0
45742784	0	31	0	2	0	0
45620080	1	31	0	2	0	0
45809810	1	31	0	2	0	0
45600089	0	32	0	2	1	1
45634448	0	32	0	2	1	1
45652133	1	32	0	2	1	1
45715453	1	32	0	2	1	1
45717354	1	32	0	2	1	1
45758345	1	32	0	2	1	1
45758809	1	32	0	2	1	1
45772740	1	32	0	2	1	1
45803457	0	32	0	2	1	1
45579416	0	32	0	2	0	0
45772766	0	32	0	2	0	0
45629105	0	32	0	2	0	0
45603725	1	32	0	2	0	0
45636551	0	32	0	2	0	0
45698000	0	32	0	2	0	0
45762400	0	32	0	2	0	0
45661683	1	32	0	2	0	0
45705083	1	32	0	2	0	0
45700384	1	32	0	2	0	0
45638860	0	32	0	2	0	0
45633905	1	32	0	2	0	0
45648968	1	32	0	2	0	0
45741820	1	32	0	2	0	0
45746414	0	32	0	2	0	0
45702312	1	32	0	2	0	0
45593297	1	32	0	2	0	0
45624538	1	32	0	2	0	0
45789368	0	32	0	2	0	0
45682382	0	32	0	2	0	0
45818747	0	32	0	2	0	0
45821765	0	32	0	2	0	0
45810565	1	32	0	2	0	0
45636648	0	32	0	2	0	0
45573977	1	32	0	2	0	0
45683866	0	32	0	2	0	0
45678732	0	32	0	2	0	0
45623472	1	32	0	2	0	0
45792787	1	32	0	2	0	0
45775968	0	32	0	2	0	0
45711932	1	32	0	2	0	0
45648174	0	32	0	2	0	0
45826159	0	32	0	2	0	0
45598601	1	32	0	2	0	0
45591897	1	32	0	2	0	0
45801393	0	32	0	2	0	0
45619564	1	32	0	2	0	0
45638171	1	32	0	2	0	0
45698781	0	32	0	2	0	0
45744460	1	32	0	2	0	0
45809658	1	32	0	2	0	0
45825686	1	32	0	2	0	0
45751968	0	32	0	2	0	0
45763309	0	32	0	2	0	0
45786011	0	32	0	2	0	0
45728106	0	32	0	2	0	0
45707037	1	32	0	2	0	0
45692685	1	32	0	2	0	0
45607759	0	32	0	2	0	0
45718375	0	32	0	2	0	0
45706718	0	32	0	2	0	0
45590108	1	32	0	2	0	0
45609293	0	32	0	2	0	0
45597353	0	32	0	2	0	0
45674411	1	32	0	2	0	0
45673926	0	32	0	2	0	0
45612572	0	32	0	2	0	0
45783934	1	32	0	2	0	0
45723529	1	32	0	2	0	0
45691045	0	32	0	2	0	0
45747916	1	32	0	2	0	0
45573179	1	32	0	2	0	0
45591945	0	32	0	2	0	0
45701939	1	32	0	2	0	0
45839673	1	32	0	2	0	0
45635143	1	32	0	2	0	0
45672418	0	32	0	2	0	0
45573347	1	33	0	2	1	1
45588783	1	33	0	2	1	1
45598688	1	33	0	2	1	1
45663459	0	33	0	2	1	1
45675230	1	33	0	2	1	1
45678701	1	33	0	2	1	1
45681433	1	33	0	2	1	1
45742511	1	33	0	2	1	1
45765876	1	33	0	2	1	1
45823420	1	33	0	2	1	1
45795029	0	33	0	2	0	0
45684613	1	33	0	2	0	0
45784784	0	33	0	2	0	0
45836160	0	33	0	2	0	0
45813240	1	33	0	2	0	0
45835455	0	33	0	2	0	0
45577168	0	33	0	2	0	0
45702013	0	33	0	2	0	0
45802608	0	33	0	2	0	0
45606962	1	33	0	2	0	0
45636616	0	33	0	2	0	0
45704729	1	33	0	2	0	0
45784931	1	33	0	2	0	0
45614184	1	33	0	2	0	0
45665688	0	33	0	2	0	0
45808185	0	33	0	2	0	0
45779218	0	33	0	2	0	0
45753621	0	33	0	2	0	0
45663551	1	33	0	2	0	0
45821433	1	33	0	2	0	0
45584914	1	33	0	2	0	0
45721906	1	33	0	2	0	0
45690002	1	33	0	2	0	0
45826157	0	33	0	2	0	0
45575964	0	33	0	2	0	0
45684374	1	33	0	2	0	0
45824114	1	33	0	2	0	0
45805756	0	33	0	2	0	0
45651427	0	33	0	2	0	0
45616729	0	33	0	2	0	0
45641117	1	33	0	2	0	0
45654370	1	33	0	2	0	0
45674993	1	33	0	2	0	0
45806852	0	33	0	2	0	0
45744442	0	33	0	2	0	0
45777321	1	33	0	2	0	0
45685385	1	33	0	2	0	0
45745108	1	33	0	2	0	0
45611339	1	33	0	2	0	0
45572972	1	33	0	2	0	0
45716986	0	33	0	2	0	0
45718634	0	33	0	2	0	0
45807831	0	33	0	2	0	0
45765390	0	33	0	2	0	0
45815602	1	33	0	2	0	0
45689398	0	33	0	2	0	0
45824285	1	33	0	2	0	0
45820261	0	33	0	2	0	0
45608239	0	33	0	2	0	0
45815670	1	33	0	2	0	0
45824368	0	33	0	2	0	0
45728744	1	33	0	2	0	0
45824294	0	33	0	2	0	0
45702467	0	33	0	2	0	0
45762335	0	33	0	2	0	0
45643101	0	33	0	2	0	0
45649916	0	33	0	2	0	0
45832857	0	33	0	2	0	0
45776199	1	33	0	2	0	0
45793922	0	33	0	2	0	0
45776623	0	33	0	2	0	0
45822053	0	33	0	2	0	0
45833295	0	33	0	2	0	0
45580296	0	34	0	2	1	1
45607516	1	34	0	2	1	1
45612963	1	34	0	2	1	1
45683912	1	34	0	2	1	1
45777036	1	34	0	2	1	1
45798291	0	34	0	2	1	1
45820246	0	34	0	2	1	1
45839760	1	34	0	2	1	2
45638620	0	34	0	2	0	0
45832544	0	34	0	2	0	0
45765672	1	34	0	2	0	0
45612569	1	34	0	2	0	0
45654935	1	34	0	2	0	0
45689849	0	34	0	2	0	0
45818811	1	34	0	2	0	0
45572798	0	34	0	2	0	0
45657655	1	34	0	2	0	0
45599070	0	34	0	2	0	0
45752992	1	34	0	2	0	0
45579707	0	34	0	2	0	0
45711639	1	34	0	2	0	0
45646098	1	34	0	2	0	0
45762615	1	34	0	2	0	0
45623453	0	34	0	2	0	0
45636274	1	34	0	2	0	0
45759023	1	34	0	2	0	0
45585355	1	34	0	2	0	0
45576296	1	34	0	2	0	0
45687789	1	34	0	2	0	0
45642383	1	34	0	2	0	0
45706696	1	34	0	2	0	0
45742876	0	34	0	2	0	0
45755826	1	34	0	2	0	0
45812007	1	34	0	2	0	0
45757574	1	34	0	2	0	0
45681507	1	34	0	2	0	0
45672038	1	34	0	2	0	0
45572613	1	34	0	2	0	0
45597851	1	34	0	2	0	0
45654604	1	34	0	2	0	0
45671533	0	34	0	2	0	0
45798178	1	34	0	2	0	0
45813510	1	34	0	2	0	0
45832394	1	34	0	2	0	0
45827371	1	34	0	2	0	0
45581241	0	34	0	2	0	0
45767711	0	34	0	2	0	0
45664909	0	34	0	2	0	0
45698665	0	34	0	2	0	0
45658705	1	34	0	2	0	0
45738775	1	35	0	2	0	0
45662421	1	35	0	2	0	0
45705394	0	35	0	2	0	0
45727145	0	35	0	2	0	0
45614057	1	35	0	2	0	0
45778906	0	35	0	2	0	0
45683578	0	35	0	2	0	0
45670671	0	35	0	2	0	0
45683264	1	35	0	2	0	0
45622107	1	35	0	2	0	0
45732492	1	35	0	2	0	0
45778883	0	35	0	2	0	0
45624313	1	35	0	2	0	0
45786250	0	35	0	2	0	0
45694331	0	35	0	2	0	0
45711190	1	35	0	2	0	0
45586684	1	35	0	2	0	0
45633522	1	35	0	2	0	0
45573577	1	35	0	2	0	0
45701857	1	35	0	2	0	0
45675798	1	35	0	2	0	0
45638797	1	35	0	2	0	0
45740261	1	35	0	2	0	0
45789298	1	35	0	2	0	0
45820839	1	35	0	2	0	0
45806944	1	35	0	2	0	0
45689338	1	35	0	2	0	0
45745809	0	35	0	2	0	0
45783889	1	35	0	2	0	0
45788242	1	35	0	2	0	0
45725440	0	35	0	2	0	0
45596576	0	35	0	2	0	0
45628981	1	35	0	2	0	0
45688964	0	35	0	2	0	0
45816950	1	35	0	2	0	0
45753927	0	35	0	2	0	0
45722196	0	35	0	2	0	0
45736058	1	35	0	2	0	0
45717916	0	35	0	2	0	0
45763505	1	35	0	2	0	0
45747937	1	35	0	2	0	0
45601637	1	35	0	2	0	0
45835300	0	35	0	2	0	0
45692354	1	35	0	2	0	0
45779726	1	35	0	2	0	0
45719527	1	35	0	2	0	0
45681287	0	35	0	2	0	0
45689681	0	35	0	2	0	0
45822156	0	35	0	2	0	0
45778580	0	35	0	2	0	0
45699720	0	35	0	2	0	0
45719692	1	35	0	2	0	0
45637639	0	36	0	2	1	1
45670350	0	36	0	2	1	1
45681762	1	36	0	2	1	1
45707393	0	36	0	2	1	1
45723343	1	36	0	2	1	1
45728640	0	36	0	2	1	1
45742263	0	36	0	2	1	1
45804290	0	36	0	2	1	1
45599436	1	36	0	2	0	0
45609791	1	36	0	2	0	0
45627821	0	36	0	2	0	0
45730118	1	36	0	2	0	0
45767516	0	36	0	2	0	0
45617065	1	36	0	2	0	0
45646452	1	36	0	2	0	0
45836647	0	36	0	2	0	0
45696624	0	36	0	2	0	0
45740774	1	36	0	2	0	0
45747889	1	36	0	2	0	0
45649571	0	36	0	2	0	0
45587985	0	36	0	2	0	0
45651711	0	36	0	2	0	0
45590198	0	36	0	2	0	0
45755833	1	36	0	2	0	0
45630503	1	36	0	2	0	0
45574953	1	36	0	2	0	0
45811425	1	36	0	2	0	0
45730388	1	36	0	2	0	0
45725257	1	36	0	2	0	0
45819300	0	36	0	2	0	0
45626818	0	36	0	2	0	0
45773870	1	36	0	2	0	0
45812959	1	36	0	2	0	0
45698165	0	36	0	2	0	0
45735018	1	36	0	2	0	0
45787956	1	36	0	2	0	0
45603650	1	36	0	2	0	0
45713968	1	36	0	2	0	0
45612470	1	36	0	2	0	0
45727803	0	36	0	2	0	0
45665641	1	36	0	2	0	0
45613093	0	36	0	2	0	0
45663852	0	36	0	2	0	0
45671964	1	36	0	2	0	0
45788442	0	36	0	2	0	0
45754138	0	36	0	2	0	0
45779492	0	36	0	2	0	0
45786178	0	36	0	2	0	0
45591297	0	36	0	2	0	0
45800399	1	36	0	2	0	0
45680478	1	36	0	2	0	0
45765627	0	36	0	2	0	0
45753482	1	36	0	2	0	0
45701125	1	36	0	2	0	0
45590271	1	36	0	2	0	0
45826232	1	36	0	2	0	0
45761002	1	36	0	2	0	0
45630784	0	36	0	2	0	0
45762487	1	36	0	2	0	0
45603131	0	36	0	2	0	0
45839794	1	36	0	2	0	0
45698757	1	36	0	2	0	0
45811248	0	36	0	2	0	0
45732005	0	36	0	2	0	0
45669724	0	36	0	2	0	0
45777027	0	36	0	2	0	0
45689926	0	36	0	2	0	0
45627996	0	36	0	2	0	0
45653866	0	36	0	2	0	0
45778963	0	36	0	2	0	0
45803603	1	36	0	2	0	0
45788732	0	36	0	2	0	0
45590686	1	36	0	2	0	0
45775576	0	36	0	2	0	0
45597549	1	37	0	2	1	1
45617212	1	37	0	2	1	1
45636264	1	37	0	2	1	1
45714392	0	37	0	2	1	1
45717874	1	37	0	2	1	1
45754805	0	37	0	2	1	1
45771686	0	37	0	2	1	1
45772227	0	37	0	2	1	1
45812082	1	37	0	2	1	1
45747953	1	37	0	2	0	0
45791545	0	37	0	2	0	0
45676030	0	37	0	2	0	0
45791864	1	37	0	2	0	0
45672381	1	37	0	2	0	0
45734897	1	37	0	2	0	0
45700198	1	37	0	2	0	0
45590679	1	37	0	2	0	0
45679759	1	37	0	2	0	0
45724952	0	37	0	2	0	0
45792628	0	37	0	2	0	0
45813326	1	37	0	2	0	0
45576091	1	37	0	2	0	0
45629759	1	37	0	2	0	0
45601356	1	37	0	2	0	0
45576960	1	37	0	2	0	0
45696286	1	37	0	2	0	0
45718784	0	37	0	2	0	0
45580891	1	37	0	2	0	0
45697810	0	37	0	2	0	0
45650158	0	37	0	2	0	0
45722580	0	37	0	2	0	0
45576604	1	37	0	2	0	0
45690552	0	37	0	2	0	0
45778233	1	37	0	2	0	0
45701587	1	37	0	2	0	0
45750156	1	37	0	2	0	0
45742459	0	37	0	2	0	0
45821079	1	37	0	2	0	0
45647386	1	37	0	2	0	0
45781775	1	37	0	2	0	0
45823677	0	37	0	2	0	0
45801826	0	37	0	2	0	0
45592920	0	37	0	2	0	0
45685241	1	37	0	2	0	0
45838121	1	37	0	2	0	0
45667435	1	37	0	2	0	0
45679862	1	37	0	2	0	0
45760935	0	37	0	2	0	0
45603412	1	37	0	2	0	0
45806016	1	37	0	2	0	0
45584992	0	37	0	2	0	0
45586373	1	37	0	2	0	0
45597213	0	37	0	2	0	0
45641605	0	37	0	2	0	0
45796300	1	37	0	2	0	0
45681057	0	37	0	2	0	0
45726140	0	37	0	2	0	0
45753620	0	37	0	2	0	0
45819631	1	37	0	2	0	0
45672830	0	37	0	2	0	0
45687453	1	37	0	2	0	0
45671258	1	37	0	2	0	0
45646266	0	37	0	2	0	0
45683490	1	37	0	2	0	0
45761738	1	37	0	2	0	0
45807939	1	37	0	2	0	0
45758994	0	37	0	2	0	0
45711798	0	37	0	2	0	0
45774635	0	37	0	2	0	0
45609144	1	37	0	2	0	0
45715689	1	37	0	2	0	0
45655171	1	37	0	2	0	0
45636269	1	37	0	2	0	0
45800448	0	37	0	2	0	0
45674430	0	37	0	2	0	0
45816793	1	37	0	2	0	0
45751261	0	37	0	2	0	0
45707407	1	37	0	2	0	0
45717777	1	37	0	2	0	0
45637554	0	37	0	2	0	0
45685614	0	37	0	2	0	0
45785566	1	37	0	2	0	0
45753220	1	37	0	2	0	0
45580641	0	37	0	2	0	0
45697661	0	37	0	2	0	0
45620898	1	37	0	2	0	0
45616378	0	38	0	2	1	1
45633904	1	38	0	2	1	1
45642418	0	38	0	2	1	1
45680919	1	38	0	2	1	1
45706801	0	38	0	2	1	1
45746539	0	38	0	2	1	1
45751049	1	38	0	2	1	1
45760305	1	38	0	2	1	1
45767892	0	38	0	2	1	1
45725793	0	38	0	2	0	0
45728274	0	38	0	2	0	0
45744450	0	38	0	2	0	0
45671013	1	38	0	2	0	0
45734950	1	38	0	2	0	0
45674636	0	38	0	2	0	0
45836293	1	38	0	2	0	0
45598672	0	38	0	2	0	0
45838919	0	38	0	2	0	0
45735368	1	38	0	2	0	0
45661369	1	38	0	2	0	0
45637821	1	38	0	2	0	0
45706994	1	38	0	2	0	0
45758576	1	38	0	2	0	0
45836136	0	38	0	2	0	0
45752133	1	38	0	2	0	0
45749897	1	38	0	2	0	0
45737280	0	38	0	2	0	0
45810091	1	38	0	2	0	0
45657466	1	38	0	2	0	0
45737582	1	38	0	2	0	0
45655185	1	38	0	2	0	0
45628328	1	38	0	2	0	0
45742535	1	38	0	2	0	0
45788451	0	38	0	2	0	0
45738463	0	38	0	2	0	0
45670543	0	38	0	2	0	0
45725604	0	38	0	2	0	0
45682096	0	38	0	2	0	0
45733201	0	38	0	2	0	0
45794038	1	38	0	2	0	0
45627193	0	38	0	2	0	0
45767033	1	38	0	2	0	0
45676310	0	38	0	2	0	0
45609552	0	38	0	2	0	0
45774833	1	38	0	2	0	0
45629204	0	38	0	2	0	0
45642381	0	38	0	2	0	0
45675131	1	38	0	2	0	0
45766415	0	38	0	2	0	0
45757847	0	38	0	2	0	0
45617424	1	38	0	2	0	0
45746200	1	38	0	2	0	0
45653922	1	38	0	2	0	0
45811467	1	38	0	2	0	0
45649576	0	38	0	2	0	0
45738462	0	38	0	2	0	0
45728357	0	38	0	2	0	0
45822962	1	38	0	2	0	0
45751383	0	38	0	2	0	0
45833644	1	38	0	2	0	0
45576173	1	38	0	2	0	0
45704342	0	38	0	2	0	0
45794360	1	38	0	2	0	0
45599785	0	38	0	2	0	0
45692730	0	38	0	2	0	0
45613959	0	39	0	2	1	1
45637497	1	39	0	2	1	1
45642062	0	39	0	2	1	1
45649794	0	39	0	2	1	1
45670916	1	39	0	2	1	1
45673235	1	39	0	2	1	1
45711202	0	39	0	2	1	1
45737882	0	39	0	2	1	1
45768082	0	39	0	2	1	1
45808123	0	39	0	2	1	1
45819630	0	39	0	2	1	1
45828224	0	39	0	2	1	1
45716490	0	39	0	2	0	0
45726314	1	39	0	2	0	0
45771427	1	39	0	2	0	0
45699067	1	39	0	2	0	0
45598275	1	39	0	2	0	0
45779038	1	39	0	2	0	0
45572989	0	39	0	2	0	0
45619102	0	39	0	2	0	0
45733660	0	39	0	2	0	0
45595370	0	39	0	2	0	0
45759870	0	39	0	2	0	0
45690465	1	39	0	2	0	0
45674623	0	39	0	2	0	0
45661853	1	39	0	2	0	0
45803283	0	39	0	2	0	0
45607188	1	39	0	2	0	0
45602532	1	39	0	2	0	0
45652464	0	39	0	2	0	0
45676215	1	39	0	2	0	0
45701208	0	39	0	2	0	0
45747183	1	39	0	2	0	0
45834669	0	39	0	2	0	0
45710133	0	39	0	2	0	0
45702405	0	39	0	2	0	0
45728799	0	39	0	2	0	0
45616079	1	39	0	2	0	0
45797647	0	39	0	2	0	0
45753375	0	39	0	2	0	0
45724488	0	39	0	2	0	0
45821761	0	39	0	2	0	0
45789732	0	39	0	2	0	0
45574964	1	39	0	2	0	0
45707098	1	39	0	2	0	0
45811525	0	39	0	2	0	0
45779841	1	39	0	2	0	0
45757800	0	39	0	2	0	0
45725235	0	39	0	2	0	0
45693452	0	39	0	2	0	0
45574901	0	39	0	2	0	0
45712841	0	39	0	2	0	0
45797037	0	39	0	2	0	0
45692724	1	39	0	2	0	0
45603728	0	39	0	2	0	0
45758489	0	39	0	2	0	0
45728571	0	39	0	2	0	0
45643180	0	39	0	2	0	0
45622795	1	39	0	2	0	0
45763358	1	39	0	2	0	0
45757953	0	39	0	2	0	0
45779370	1	39	0	2	0	0
45728827	1	39	0	2	0	0
45629628	1	39	0	2	0	0
45760983	0	39	0	2	0	0
45717991	1	39	0	2	0	0
45579140	0	39	0	2	0	0
45816531	1	39	0	2	0	0
45584887	0	40	1	2	1	1
45588226	0	40	1	2	1	1
45612997	0	40	1	2	1	1
45650100	1	40	1	2	1	1
45654822	1	40	1	2	1	1
45657338	0	40	1	2	1	1
45678641	1	40	1	2	1	1
45679997	1	40	1	2	1	1
45701536	0	40	1	2	1	1
45749742	1	40	1	2	1	1
45796980	0	40	1	2	1	1
45807904	1	40	1	2	1	1
45835542	1	40	1	2	1	1
45796497	0	40	1	2	0	0
45763369	0	40	1	2	0	0
45699293	1	40	1	2	0	0
45771324	1	40	1	2	0	0
45592841	0	40	1	2	0	0
45696731	0	40	1	2	0	0
45700658	0	40	1	2	0	0
45629059	1	40	1	2	0	0
45661011	0	40	1	2	0	0
45702107	0	40	1	2	0	0
45689119	1	40	1	2	0	0
45775002	0	40	1	2	0	0
45701359	0	40	1	2	0	0
45699694	0	40	1	2	0	0
45631213	1	40	1	2	0	0
45579192	0	40	1	2	0	0
45623867	0	40	1	2	0	0
45765090	0	40	1	2	0	0
45803667	0	40	1	2	0	0
45652696	1	40	1	2	0	0
45693986	1	40	1	2	0	0
45828569	0	40	1	2	0	0
45591049	1	40	1	2	0	0
45590861	1	40	1	2	0	0
45653767	0	40	1	2	0	0
45693075	1	40	1	2	0	0
45684781	0	40	1	2	0	0
45787507	1	40	1	2	0	0
45733983	1	40	1	2	0	0
45839160	1	40	1	2	0	0
45819091	0	40	1	2	0	0
45601469	0	40	1	2	0	0
45586598	1	40	1	2	0	0
45752098	0	40	1	2	0	0
45794671	1	40	1	2	0	0
45812088	0	40	1	2	0	0
45832373	1	40	1	2	0	0
45643112	1	40	1	2	0	0
45807867	1	40	1	2	0	0
45801610	0	40	1	2	0	0
45821454	0	40	1	2	0	0
45699039	0	40	1	2	0	0
45759161	1	40	1	2	0	0
45636532	0	40	1	2	0	0
45773763	1	40	1	2	0	0
45572560	1	41	1	2	1	1
45576000	1	41	1	2	1	1
45578770	0	41	1	2	1	1
45591395	0	41	1	2	1	1
45610932	1	41	1	2	1	1
45653476	1	41	1	2	1	1
45674780	0	41	1	2	1	1
45692536	0	41	1	2	1	1
45740954	1	41	1	2	1	1
45766833	0	41	1	2	1	1
45771970	1	41	1	2	1	1
45773904	0	41	1	2	1	1
45774421	1	41	1	2	1	1
45791763	0	41	1	2	1	1
45794102	1	41	1	2	1	1
45797391	0	41	1	2	1	1
45812734	0	41	1	2	1	1
45820251	0	41	1	2	1	1
45828106	0	41	1	2	1	1
45759859	0	41	1	2	0	0
45796575	1	41	1	2	0	0
45766100	1	41	1	2	0	0
45683441	0	41	1	2	0	0
45795691	1	41	1	2	0	0
45728517	0	41	1	2	0	0
45698990	0	41	1	2	0	0
45636571	1	41	1	2	0	0
45802707	0	41	1	2	0	0
45735677	0	41	1	2	0	0
45657390	1	41	1	2	0	0
45763204	1	41	1	2	0	0
45613879	0	41	1	2	0	0
45738715	1	41	1	2	0	0
45834813	1	41	1	2	0	0
45798593	0	41	1	2	0	0
45710826	0	41	1	2	0	0
45597827	1	41	1	2	0	0
45631398	1	41	1	2	0	0
45758941	1	41	1	2	0	0
45745752	1	41	1	2	0	0
45789565	1	41	1	2	0	0
45812842	0	41	1	2	0	0
45742168	1	41	1	2	0	0
45600327	0	41	1	2	0	0
45810882	1	41	1	2	0	0
45798747	1	41	1	2	0	0
45754200	0	41	1	2	0	0
45642033	0	41	1	2	0	0
45576648	0	41	1	2	0	0
45742406	0	41	1	2	0	0
45838480	1	41	1	2	0	0
45806802	0	41	1	2	0	0
45831761	1	41	1	2	0	0
45806446	1	41	1	2	0	0
45751145	1	41	1	2	0	0
45839194	1	41	1	2	0	0
45801551	1	41	1	2	0	0
45816646	1	41	1	2	0	0
45702484	1	41	1	2	0	0
45834905	0	41	1	2	0	0
45734893	0	41	1	2	0	0
45612361	0	41	1	2	0	0
45576973	0	41	1	2	0	0
45807052	1	41	1	2	0	0
45787714	1	41	1	2	0	0
45684515	1	41	1	2	0	0
45782892	1	41	1	2	0	0
45607679	1	41	1	2	0	0
45803950	1	41	1	2	0	0
45628733	1	41	1	2	0	0
45664429	0	41	1	2	0	0
45810846	0	41	1	2	0	0
45750100	0	41	1	2	0	0
45573119	0	41	1	2	0	0
45571369	0	41	1	2	0	0
45571973	0	42	1	2	1	1
45576736	0	42	1	2	1	1
45612863	1	42	1	2	1	1
45623620	0	42	1	2	1	1
45674584	0	42	1	2	1	1
45705811	1	42	1	2	1	1
45706337	1	42	1	2	1	1
45722075	0	42	1	2	1	1
45732772	0	42	1	2	1	1
45744755	0	42	1	2	1	1
45759095	0	42	1	2	1	1
45766614	1	42	1	2	1	1
45768017	1	42	1	2	0	0
45622122	1	42	1	2	0	0
45579103	0	42	1	2	0	0
45641720	0	42	1	2	0	0
45707422	1	42	1	2	0	0
45752226	0	42	1	2	0	0
45834885	0	42	1	2	0	0
45603017	0	42	1	2	0	0
45576536	0	42	1	2	0	0
45653155	1	42	1	2	0	0
45646708	1	42	1	2	0	0
45712063	0	42	1	2	0	0
45795206	1	42	1	2	0	0
45777197	0	42	1	2	0	0
45622659	1	42	1	2	0	0
45612871	1	42	1	2	0	0
45804807	0	42	1	2	0	0
45624496	0	42	1	2	0	0
45779379	1	42	1	2	0	0
45579233	0	42	1	2	0	0
45628431	0	42	1	2	0	0
45751268	1	42	1	2	0	0
45675638	1	42	1	2	0	0
45642742	1	42	1	2	0	0
45579626	1	42	1	2	0	0
45601505	0	42	1	2	0	0
45623979	1	42	1	2	0	0
45694156	0	42	1	2	0	0
45766679	1	42	1	2	0	0
45595323	1	42	1	2	0	0
45706038	0	42	1	2	0	0
45634398	1	42	1	2	0	0
45590236	1	42	1	2	0	0
45574539	1	42	1	2	0	0
45640764	0	42	1	2	0	0
45661884	0	42	1	2	0	0
45731851	0	42	1	2	0	0
45771246	0	42	1	2	0	0
45822152	1	42	1	2	0	0
45839683	1	42	1	2	0	0
45821330	1	42	1	2	0	0
45811710	1	42	1	2	0	0
45760883	1	42	1	2	0	0
45793148	1	42	1	2	0	0
45622595	1	42	1	2	0	0
45684755	1	42	1	2	0	0
45750088	1	42	1	2	0	0
45623619	0	42	1	2	0	0
45760342	1	42	1	2	0	0
45702577	1	42	1	2	0	0
45766425	0	42	1	2	0	0
45659000	0	42	1	2	0	0
45697096	0	42	1	2	0	0
45807736	0	42	1	2	0	0
45777297	1	42	1	2	0	0
45797395	0	42	1	2	0	0
45612724	1	42	1	2	0	0
45779395	1	42	1	2	0	0
45706558	1	42	1	2	0	0
45581603	1	42	1	2	0	0
45626802	1	42	1	2	0	0
45696932	0	42	1	2	0	0
45721831	1	42	1	2	0	0
45821772	1	42	1	2	0	0
45642134	0	42	1	2	0	0
45786674	0	42	1	2	0	0
45715876	1	42	1	2	0	0
45723417	0	42	1	2	0	0
45717838	1	42	1	2	0	0
45614296	0	42	1	2	0	0
45600914	0	43	1	2	1	1
45627868	1	43	1	2	1	1
45654094	0	43	1	2	1	1
45668348	1	43	1	2	1	1
45671068	1	43	1	2	1	1
45701556	0	43	1	2	1	1
45771467	0	43	1	2	1	1
45779100	0	43	1	2	1	1
45787717	0	43	1	2	1	1
45823741	0	43	1	2	1	1
45826965	1	43	1	2	1	1
45828771	1	43	1	2	1	1
45613795	0	43	1	2	0	0
45662036	1	43	1	2	0	0
45745727	0	43	1	2	0	0
45839002	1	43	1	2	0	0
45704560	0	43	1	2	0	0
45691016	1	43	1	2	0	0
45754703	1	43	1	2	0	0
45616326	1	43	1	2	0	0
45807767	0	43	1	2	0	0
45633998	0	43	1	2	0	0
45789585	0	43	1	2	0	0
45605864	0	43	1	2	0	0
45805621	0	43	1	2	0	0
45692254	0	43	1	2	0	0
45838921	1	43	1	2	0	0
45816893	1	43	1	2	0	0
45635207	1	43	1	2	0	0
45672050	1	43	1	2	0	0
45638529	1	43	1	2	0	0
45652009	0	43	1	2	0	0
45585871	1	43	1	2	0	0
45600208	0	43	1	2	0	0
45828805	1	43	1	2	0	0
45807743	0	43	1	2	0	0
45586670	1	43	1	2	0	0
45813120	1	43	1	2	0	0
45699507	1	43	1	2	0	0
45659716	1	43	1	2	0	0
45807815	1	43	1	2	0	0
45772131	1	43	1	2	0	0
45804872	1	43	1	2	0	0
45745379	0	43	1	2	0	0
45651487	0	43	1	2	0	0
45669497	0	43	1	2	0	0
45763433	1	43	1	2	0	0
45755755	1	43	1	2	0	0
45597205	0	43	1	2	0	0
45719540	1	43	1	2	0	0
45677931	1	43	1	2	0	0
45759107	0	43	1	2	0	0
45574032	1	44	1	2	1	1
45603168	0	44	1	2	1	1
45613411	0	44	1	2	1	1
45642762	1	44	1	2	1	1
45657447	1	44	1	2	1	1
45664188	0	44	1	2	1	1
45671543	1	44	1	2	1	1
45684470	1	44	1	2	1	1
45743927	1	44	1	2	1	1
45779200	0	44	1	2	1	1
45779409	1	44	1	2	1	1
45802732	1	44	1	2	1	1
45824243	1	44	1	2	1	1
45638861	1	44	1	2	0	0
45719303	1	44	1	2	0	0
45826524	1	44	1	2	0	0
45826346	1	44	1	2	0	0
45719025	1	44	1	2	0	0
45589796	0	44	1	2	0	0
45738472	1	44	1	2	0	0
45698612	1	44	1	2	0	0
45838438	1	44	1	2	0	0
45711095	0	44	1	2	0	0
45691243	0	44	1	2	0	0
45767319	1	44	1	2	0	0
45612407	0	44	1	2	0	0
45622784	1	44	1	2	0	0
45736213	1	44	1	2	0	0
45694768	0	44	1	2	0	0
45597222	1	44	1	2	0	0
45793398	0	44	1	2	0	0
45832431	0	44	1	2	0	0
45796971	1	44	1	2	0	0
45673942	1	44	1	2	0	0
45678422	0	44	1	2	0	0
45628622	1	44	1	2	0	0
45580273	1	44	1	2	0	0
45705623	1	44	1	2	0	0
45602887	0	44	1	2	0	0
45646551	1	44	1	2	0	0
45711796	0	44	1	2	0	0
45579866	1	44	1	2	0	0
45671797	1	44	1	2	0	0
45616552	1	44	1	2	0	0
45784012	1	44	1	2	0	0
45607876	1	44	1	2	0	0
45630783	0	44	1	2	0	0
45776622	0	44	1	2	0	0
45821899	0	44	1	2	0	0
45572956	1	44	1	2	0	0
45734251	1	44	1	2	0	0
45751496	1	44	1	2	0	0
45744142	0	44	1	2	0	0
45819495	0	44	1	2	0	0
45751407	1	44	1	2	0	0
45707315	1	44	1	2	0	0
45692459	1	44	1	2	0	0
45641847	1	44	1	2	0	0
45776699	1	44	1	2	0	0
45691193	1	44	1	2	0	0
45705789	0	44	1	2	0	0
45737603	1	44	1	2	0	0
45634342	1	44	1	2	0	0
45705118	1	44	1	2	0	0
45575243	1	44	1	2	0	0
45578683	1	44	1	2	0	0
45698617	0	44	1	2	0	0
45664716	1	44	1	2	0	0
45683281	1	44	1	2	0	0
45805109	1	44	1	2	0	0
45743249	0	44	1	2	0	0
45577037	1	45	1	2	1	1
45590765	0	45	1	2	1	1
45592596	0	45	1	2	1	1
45600390	1	45	1	2	1	1
45633598	0	45	1	2	1	1
45638031	1	45	1	2	1	1
45752739	0	45	1	2	1	1
45779704	1	45	1	2	1	1
45804071	1	45	1	2	1	1
45806618	1	45	1	2	1	1
45836921	0	45	1	2	1	1
45839676	1	45	1	2	1	1
45629476	1	45	1	2	0	0
45585260	1	45	1	2	0	0
45588996	1	45	1	2	0	0
45573779	0	45	1	2	0	0
45610626	1	45	1	2	0	0
45629722	1	45	1	2	0	0
45835161	0	45	1	2	0	0
45586430	0	45	1	2	0	0
45812692	0	45	1	2	0	0
45611442	0	45	1	2	0	0
45689689	0	45	1	2	0	0
45778801	0	45	1	2	0	0
45682611	0	45	1	2	0	0
45741929	1	45	1	2	0	0
45744670	0	45	1	2	0	0
45634070	0	45	1	2	0	0
45765327	1	45	1	2	0	0
45630444	1	45	1	2	0	0
45833902	1	45	1	2	0	0
45619846	1	45	1	2	0	0
45796031	0	45	1	2	0	0
45742375	1	45	1	2	0	0
45833995	1	45	1	2	0	0
45705106	1	45	1	2	0	0
45672911	0	45	1	2	0	0
45651495	0	45	1	2	0	0
45665151	1	45	1	2	0	0
45670765	1	45	1	2	0	0
45705565	0	45	1	2	0	0
45710741	0	45	1	2	0	0
45761802	0	45	1	2	0	0
45839090	0	45	1	2	0	0
45831702	0	45	1	2	0	0
45680717	1	45	1	2	0	0
45735027	1	45	1	2	0	0
45812451	0	45	1	2	0	0
45820890	0	45	1	2	0	0
45586022	1	45	1	2	0	0
45770590	1	45	1	2	0	0
45664431	1	45	1	2	0	0
45711940	1	45	1	2	0	0
45827150	1	45	1	2	0	0
45641450	0	45	1	2	0	0
45724417	1	45	1	2	0	0
45758145	0	45	1	2	0	0
45820451	1	45	1	2	0	0
45803069	1	45	1	2	0	0
45787257	0	45	1	2	0	0
45837136	0	45	1	2	0	0
45630097	1	45	1	2	0	0
45653298	1	45	1	2	0	0
45823307	0	45	1	2	0	0
45596292	0	45	1	2	0	0
45602409	1	46	1	2	1	1
45607632	1	46	1	2	1	1
45609302	0	46	1	2	1	1
45629051	1	46	1	2	1	1
45673212	0	46	1	2	1	1
45680440	0	46	1	2	1	1
45692612	1	46	1	2	1	1
45692704	0	46	1	2	1	1
45700220	0	46	1	2	1	1
45717768	0	46	1	2	1	1
45719051	0	46	1	2	1	1
45743603	0	46	1	2	1	1
45746158	1	46	1	2	1	1
45747483	1	46	1	2	1	1
45789466	0	46	1	2	1	1
45796958	0	46	1	2	1	1
45806939	0	46	1	2	1	1
45836785	0	46	1	2	1	1
45837667	1	46	1	2	1	1
45611170	0	46	1	2	0	0
45627133	1	46	1	2	0	0
45627256	0	46	1	2	0	0
45668992	1	46	1	2	0	0
45724237	1	46	1	2	0	0
45647627	0	46	1	2	0	0
45588621	0	46	1	2	0	0
45586141	0	46	1	2	0	0
45704738	0	46	1	2	0	0
45628903	1	46	1	2	0	0
45637182	0	46	1	2	0	0
45660748	1	46	1	2	0	0
45788182	0	46	1	2	0	0
45753571	1	46	1	2	0	0
45697183	1	46	1	2	0	0
45634716	1	46	1	2	0	0
45707220	1	46	1	2	0	0
45679205	1	46	1	2	0	0
45798606	1	46	1	2	0	0
45802119	0	46	1	2	0	0
45629089	1	46	1	2	0	0
45754157	1	46	1	2	0	0
45610525	1	46	1	2	0	0
45607794	0	46	1	2	0	0
45658681	1	46	1	2	0	0
45822437	1	46	1	2	0	0
45771746	0	46	1	2	0	0
45651070	1	46	1	2	0	0
45599861	1	46	1	2	0	0
45609341	1	46	1	2	0	0
45574802	1	46	1	2	0	0
45573162	0	46	1	2	0	0
45599605	1	46	1	2	0	0
45731147	1	46	1	2	0	0
45679766	0	46	1	2	0	0
45705912	0	46	1	2	0	0
45762856	0	46	1	2	0	0
45602870	1	46	1	2	0	0
45795472	0	46	1	2	0	0
45590105	1	46	1	2	0	0
45752071	1	46	1	2	0	0
45803887	1	46	1	2	0	0
45620206	1	46	1	2	0	0
45681890	1	46	1	2	0	0
45663156	1	46	1	2	0	0
45728042	0	46	1	2	0	0
45650274	0	46	1	2	0	0
45635720	1	46	1	2	0	0
45577073	1	46	1	2	0	0
45681696	1	46	1	2	0	0
45649581	1	46	1	2	0	0
45719333	1	46	1	2	0	0
45833522	1	46	1	2	0	0
45822843	1	46	1	2	0	0
45634205	0	46	1	2	0	0
45740225	0	46	1	2	0	0
45692614	1	46	1	2	0	0
45779818	0	46	1	2	0	0
45697150	1	46	1	2	0	0
45643033	0	46	1	2	0	0
45744096	1	46	1	2	0	0
45816353	0	46	1	2	0	0
45637738	0	46	1	2	0	0
45813530	1	46	1	2	0	0
45718117	1	46	1	2	0	0
45633375	1	46	1	2	0	0
45600839	1	46	1	2	0	0
45693130	0	46	1	2	0	0
45591281	1	47	1	2	1	1
45611378	0	47	1	2	1	1
45640294	0	47	1	2	1	1
45658843	0	47	1	2	1	1
45696659	0	47	1	2	1	1
45700749	0	47	1	2	1	1
45718769	1	47	1	2	1	1
45725041	0	47	1	2	1	1
45727312	0	47	1	2	1	1
45755285	0	47	1	2	1	1
45808228	1	47	1	2	1	1
45810597	0	47	1	2	1	1
45813148	0	47	1	2	1	1
45818568	0	47	1	2	1	1
45837953	0	47	1	2	1	1
45670355	0	47	1	2	0	0
45751123	1	47	1	2	0	0
45733147	0	47	1	2	0	0
45784560	1	47	1	2	0	0
45670650	1	47	1	2	0	0
45813213	0	47	1	2	0	0
45595373	1	47	1	2	0	0
45826882	0	47	1	2	0	0
45571939	0	47	1	2	0	0
45806253	1	47	1	2	0	0
45782716	0	47	1	2	0	0
45755488	1	47	1	2	0	0
45680133	0	47	1	2	0	0
45642913	1	47	1	2	0	0
45705252	1	47	1	2	0	0
45633908	1	47	1	2	0	0
45687457	1	47	1	2	0	0
45572115	0	47	1	2	0	0
45658656	1	47	1	2	0	0
45637181	0	47	1	2	0	0
45702028	1	47	1	2	0	0
45813658	0	47	1	2	0	0
45767444	0	47	1	2	0	0
45807047	1	47	1	2	0	0
45789212	1	47	1	2	0	0
45623917	0	47	1	2	0	0
45694773	0	47	1	2	0	0
45795451	0	47	1	2	0	0
45596723	1	47	1	2	0	0
45673828	0	47	1	2	0	0
45802574	0	47	1	2	0	0
45629890	1	47	1	2	0	0
45704506	1	47	1	2	0	0
45762563	1	47	1	2	0	0
45807119	1	47	1	2	0	0
45822271	0	47	1	2	0	0
45734965	1	47	1	2	0	0
45705502	0	47	1	2	0	0
45719883	1	47	1	2	0	0
45779032	1	47	1	2	0	0
45802027	0	47	1	2	0	0
45719134	1	47	1	2	0	0
45603103	1	47	1	2	0	0
45577427	1	47	1	2	0	0
45812127	1	47	1	2	0	0
45798566	0	47	1	2	0	0
45691400	1	47	1	2	0	0
45800845	0	47	1	2	0	0
45795260	0	47	1	2	0	0
45715543	0	47	1	2	0	0
45827488	0	47	1	2	0	0
45669036	1	47	1	2	0	0
45795156	1	47	1	2	0	0
45712050	1	47	1	2	0	0
45808094	1	47	1	2	0	0
45767266	1	47	1	2	0	0
45600092	0	47	1	2	0	0
45715585	1	47	1	2	0	0
45654907	0	47	1	2	0	0
45588133	0	47	1	2	0	0
45753776	0	47	1	2	0	0
45692256	0	47	1	2	0	0
45755177	0	47	1	2	0	0
45787022	1	47	1	2	0	0
45714391	1	47	1	2	0	0
45681780	1	47	1	2	0	0
45589785	0	47	1	2	0	0
45602490	0	48	1	2	1	1
45602544	1	48	1	2	1	1
45606235	0	48	1	2	1	1
45619744	0	48	1	2	1	1
45654363	0	48	1	2	1	1
45670819	1	48	1	2	1	1
45683988	0	48	1	2	1	1
45705069	1	48	1	2	1	1
45723165	0	48	1	2	1	1
45727198	0	48	1	2	1	1
45735837	1	48	1	2	1	1
45737360	0	48	1	2	1	1
45746435	0	48	1	2	1	1
45765432	1	48	1	2	1	1
45778481	0	48	1	2	1	1
45781834	0	48	1	2	1	1
45797033	0	48	1	2	1	1
45797836	0	48	1	2	1	1
45819503	0	48	1	2	1	1
45826001	1	48	1	2	1	1
45831263	0	48	1	2	1	1
45837102	0	48	1	2	1	1
45623805	1	48	1	2	0	0
45600459	0	48	1	2	0	0
45603755	1	48	1	2	0	0
45766464	1	48	1	2	0	0
45694620	0	48	1	2	0	0
45778501	1	48	1	2	0	0
45722068	1	48	1	2	0	0
45809845	0	48	1	2	0	0
45796170	1	48	1	2	0	0
45752345	1	48	1	2	0	0
45742582	1	48	1	2	0	0
45634586	0	48	1	2	0	0
45767916	0	48	1	2	0	0
45624108	0	48	1	2	0	0
45628406	0	48	1	2	0	0
45617933	0	48	1	2	0	0
45647777	0	48	1	2	0	0
45580284	0	48	1	2	0	0
45669023	1	48	1	2	0	0
45588302	1	48	1	2	0	0
45772035	1	48	1	2	0	0
45716776	1	48	1	2	0	0
45664456	1	48	1	2	0	0
45572017	1	48	1	2	0	0
45619550	1	48	1	2	0	0
45652378	1	48	1	2	0	0
45641856	0	48	1	2	0	0
45571872	1	48	1	2	0	0
45693494	1	48	1	2	0	0
45698022	1	48	1	2	0	0
45672930	0	48	1	2	0	0
45698547	1	48	1	2	0	0
45616234	0	48	1	2	0	0
45664279	1	48	1	2	0	0
45694757	1	48	1	2	0	0
45641878	1	48	1	2	0	0
45793413	1	48	1	2	0	0
45791648	0	48	1	2	0	0
45598608	0	48	1	2	0	0
45795558	1	48	1	2	0	0
45680839	0	48	1	2	0	0
45669959	0	48	1	2	0	0
45627337	0	48	1	2	0	0
45635190	1	48	1	2	0	0
45760514	0	48	1	2	0	0
45668357	1	48	1	2	0	0
45789669	0	48	1	2	0	0
45591884	0	48	1	2	0	0
45626788	0	48	1	2	0	0
45648778	1	48	1	2	0	0
45651207	1	48	1	2	0	0
45668540	0	48	1	2	0	0
45707084	0	48	1	2	0	0
45806037	0	48	1	2	0	0
45731964	0	48	1	2	0	0
45725073	1	48	1	2	0	0
45724998	0	48	1	2	0	0
45791071	0	48	1	2	0	0
45760569	0	48	1	2	0	0
45774520	0	48	1	2	0	0
45785386	1	48	1	2	0	0
45827264	0	48	1	2	0	0
45832414	0	48	1	2	0	0
45838607	1	48	1	2	0	0
45609608	0	48	1	2	0	0
45679685	1	48	1	2	0	0
45664565	0	48	1	2	0	0
45650949	1	48	1	2	0	0
45802443	1	48	1	2	0	0
45722142	1	48	1	2	0	0
45826194	1	48	1	2	0	0
45731975	1	48	1	2	0	0
45788791	1	48	1	2	0	0
45623836	0	48	1	2	0	0
45663530	0	48	1	2	0	0
45825793	0	48	1	2	0	0
45715869	0	48	1	2	0	0
45598309	0	48	1	2	0	0
45613952	0	48	1	2	0	0
45762035	1	48	1	2	0	0
45755710	1	48	1	2	0	0
45810139	0	48	1	2	0	0
45689653	0	48	1	2	0	0
45758678	0	48	1	2	0	0
45802314	1	48	1	2	0	0
45762322	1	48	1	2	0	0
45835451	0	48	1	2	0	0
45641115	0	48	1	2	0	0
45823467	0	48	1	2	0	0
45587888	1	48	1	2	0	0
45778858	1	48	1	2	0	0
45616946	1	48	1	2	0	0
45736130	0	48	1	2	0	0
45585420	1	48	1	2	0	0
45653885	1	48	1	2	0	0
45696440	0	48	1	2	0	0
45572360	0	49	1	2	1	1
45576707	1	49	1	2	1	1
45579595	0	49	1	2	1	1
45587274	1	49	1	2	1	1
45622716	1	49	1	2	1	1
45626515	0	49	1	2	1	1
45626835	0	49	1	2	1	1
45633236	0	49	1	2	1	1
45640842	1	49	1	2	1	1
45642206	0	49	1	2	1	1
45650302	0	49	1	2	1	1
45655308	0	49	1	2	1	1
45691663	0	49	1	2	1	1
45698698	0	49	1	2	1	1
45701546	0	49	1	2	1	1
45704981	1	49	1	2	1	1
45706682	1	49	1	2	1	1
45719566	0	49	1	2	1	1
45719801	1	49	1	2	1	1
45730776	1	49	1	2	1	1
45752064	0	49	1	2	1	1
45777738	0	49	1	2	1	1
45807945	1	49	1	2	1	1
45810266	1	49	1	2	1	1
45819646	1	49	1	2	1	1
45613163	1	49	1	2	0	0
45838830	1	49	1	2	0	0
45778918	0	49	1	2	0	0
45814531	1	49	1	2	0	0
45675218	1	49	1	2	0	0
45621739	1	49	1	2	0	0
45627504	1	49	1	2	0	0
45814961	1	49	1	2	0	0
45835185	1	49	1	2	0	0
45784191	0	49	1	2	0	0
45751505	1	49	1	2	0	0
45592598	1	49	1	2	0	0
45603342	0	49	1	2	0	0
45735754	1	49	1	2	0	0
45585967	0	49	1	2	0	0
45602110	0	49	1	2	0	0
45606225	0	49	1	2	0	0
45630812	0	49	1	2	0	0
45613817	1	49	1	2	0	0
45754919	1	49	1	2	0	0
45574710	1	49	1	2	0	0
45744044	1	49	1	2	0	0
45693678	0	49	1	2	0	0
45818709	1	49	1	2	0	0
45574904	1	49	1	2	0	0
45761482	1	49	1	2	0	0
45680037	0	49	1	2	0	0
45700790	0	49	1	2	0	0
45685116	1	49	1	2	0	0
45732962	0	49	1	2	0	0
45730659	1	49	1	2	0	0
45794696	1	49	1	2	0	0
45730269	1	49	1	2	0	0
45827582	0	49	1	2	0	0
45673263	0	49	1	2	0	0
45793253	0	49	1	2	0	0
45705782	0	49	1	2	0	0
45623471	0	49	1	2	0	0
45647522	1	49	1	2	0	0
45675539	1	49	1	2	0	0
45671672	1	49	1	2	0	0
45690768	0	49	1	2	0	0
45715767	1	49	1	2	0	0
45759215	1	49	1	2	0	0
45811787	1	49	1	2	0	0
45835822	0	49	1	2	0	0
45839570	0	49	1	2	0	0
45761306	1	49	1	2	0	0
45608854	1	49	1	2	0	0
45796859	1	49	1	2	0	0
45839038	1	49	1	2	0	0
45608648	1	49	1	2	0	0
45623353	1	49	1	2	0	0
45812523	1	49	1	2	0	0
45757864	1	49	1	2	0	0
45795404	0	49	1	2	0	0
45692534	0	49	1	2	0	0
45826096	1	49	1	2	0	0
45660399	1	49	1	2	0	0
45745888	0	49	1	2	0	0
45731557	0	49	1	2	0	0
45719500	1	49	1	2	0	0
45805641	1	49	1	2	0	0
45574151	1	49	1	2	0	0
45698528	1	49	1	2	0	0
45738228	1	49	1	2	0	0
45702574	0	49	1	2	0	0
45590514	1	49	1	2	0	0
45689550	1	49	1	2	0	0
45839453	0	49	1	2	0	0
45838432	1	49	1	2	0	0
45836927	1	49	1	2	0	0
45621087	0	49	1	2	0	0
45814777	0	49	1	2	0	0
45684447	0	49	1	2	0	0
45714727	0	49	1	2	0	0
45711630	1	49	1	2	0	0
45784333	1	49	1	2	0	0
45576942	0	49	1	2	0	0
45805236	1	49	1	2	0	0
45619862	1	49	1	2	0	0
45655325	1	49	1	2	0	0
45687914	0	49	1	2	0	0
45772570	0	49	1	2	0	0
45806615	1	49	1	2	0	0
45735531	0	49	1	2	0	0
45633575	0	49	1	2	0	0
45839641	0	49	1	2	0	0
45623178	1	49	1	2	0	0
45819363	1	49	1	2	0	0
45571818	1	50	1	2	1	1
45581172	1	50	1	2	1	1
45598606	0	50	1	2	1	1
45601732	1	50	1	2	1	1
45610602	1	50	1	2	1	1
45617301	0	50	1	2	1	1
45621930	0	50	1	2	1	1
45626403	0	50	1	2	1	1
45642220	0	50	1	2	1	1
45648888	0	50	1	2	1	1
45653940	0	50	1	2	1	1
45677972	0	50	1	2	1	1
45685778	0	50	1	2	1	1
45687708	0	50	1	2	1	1
45689216	1	50	1	2	1	1
45690711	0	50	1	2	1	1
45693057	1	50	1	2	1	1
45706983	1	50	1	2	1	1
45719524	1	50	1	2	1	1
45723681	0	50	1	2	1	1
45724400	0	50	1	2	1	1
45727292	0	50	1	2	1	1
45758539	1	50	1	2	1	1
45759601	0	50	1	2	1	1
45776656	1	50	1	2	1	1
45777441	1	50	1	2	1	1
45782610	0	50	1	2	1	1
45783689	0	50	1	2	1	1
45786136	1	50	1	2	1	1
45804773	0	50	1	2	1	1
45809901	1	50	1	2	1	1
45809919	1	50	1	2	1	1
45827576	1	50	1	2	1	1
45832496	0	50	1	2	1	1
45834094	1	50	1	2	1	1
45838214	0	50	1	2	1	1
45724366	0	50	1	2	0	0
45651039	1	50	1	2	0	0
45748593	0	50	1	2	0	0
45825735	1	50	1	2	0	0
45778187	0	50	1	2	0	0
45603273	0	50	1	2	0	0
45803200	0	50	1	2	0	0
45628863	1	50	1	2	0	0
45837636	0	50	1	2	0	0
45719312	1	50	1	2	0	0
45707400	1	50	1	2	0	0
45626844	1	50	1	2	0	0
45823555	1	50	1	2	0	0
45815236	1	50	1	2	0	0
45591560	1	50	1	2	0	0
45801965	0	50	1	2	0	0
45839147	0	50	1	2	0	0
45746343	0	50	1	2	0	0
45767946	0	50	1	2	0	0
45747121	0	50	1	2	0	0
45620494	1	50	1	2	0	0
45814560	1	50	1	2	0	0
45779564	1	50	1	2	0	0
45820114	0	50	1	2	0	0
45642375	1	50	1	2	0	0
45737210	1	50	1	2	0	0
45654055	1	50	1	2	0	0
45728814	1	50	1	2	0	0
45804327	0	50	1	2	0	0
45601594	0	50	1	2	0	0
45631650	1	50	1	2	0	0
45821583	0	50	1	2	0	0
45737494	1	50	1	2	0	0
45747024	1	50	1	2	0	0
45574286	1	50	1	2	0	0
45754185	0	50	1	2	0	0
45813212	0	50	1	2	0	0
45668430	0	50	1	2	0	0
45605844	1	50	1	2	0	0
[truncated: 14,121 more rows]
